# Supplementary material for: Proteomics Analysis of Plasma Biomarker of Cognitive Frailty in Elders Who Locally Reside in Chiang Mai Province of Thailand
Source: Life (Basel). 2025 Aug 21;15(8):1330. doi: 10.3390/life15081330 (PMC12387196; doi:10.3390/life15081330)
Supplement: Supplementary file 1 [file life-15-01330-s001.zip]

Archive with 1 entries (1 files):
- life-3795810-supplementary.pdf
